# Supplementary material for: Factors associated with HIV testing among youth in Tanzania based on the 2016–2017 Tanzania HIV Impact Survey (THIS)
Source: PLOS Glob Public Health. 2022 Nov 11;2(11):e0000536. doi: 10.1371/journal.pgph.0000536 (PMC9799957; doi:10.1371/journal.pgph.0000536)
Supplement: S1 Data — (ZIP) [file pgph.0000536.s002.zip]

Archive with 1 entries (1 files):
- analytical_data.sas7bdat
